# Supplementary material for: Antiepileptic Drug Tiagabine Does Not Directly Target Key Cardiac Ion Channels Kv11.1, Nav1.5 and Cav1.2
Source: Molecules. 2021 Jun 9;26(12):3522. doi: 10.3390/molecules26123522 (PMC8226520; doi:10.3390/molecules26123522)
Supplement: Supplementary file 1 [file molecules-26-03522-s001.zip]

Archive with 1 entries (1 files):
- molecules-1213614-SI V1-.pdf
